# Supplementary material for: From Field to Waste Valorization: A Preliminary Study Exploring the Impact of the Wine Supply Chain on the Phenolic Profile of Three Sardinian Pomace Extracts
Source: Foods. 2024 May 4;13(9):1414. doi: 10.3390/foods13091414 (PMC11083656; doi:10.3390/foods13091414)
Supplement: Supplementary file 1 [file foods-13-01414-s001.zip]

Archive with 1 entries (1 files):
- foods-2961560-supplementary.pdf
